# Supplementary material for: Characterization and quantitative trait locus mapping of late-flowering from a Thai soybean cultivar introduced into a photoperiod-insensitive genetic background
Source: PLoS One. 2019 Dec 5;14(12):e0226116. doi: 10.1371/journal.pone.0226116 (PMC6894811; doi:10.1371/journal.pone.0226116)
Supplement: S1 Table — (XLSX) [file pone.0226116.s001.xlsx]

## Sheet: S1 table
S1 table. Primer sequences for gene-specific DNA markers and expression analyses used in this study
Gene-specific DNA marker		Primer sequence (5´ - 3´)
FT2a	F	GTCTATTTCAACATTCAGAGGAAAT	Glyma.16G150700
	R	GAGTGTGGGAGATTGCCAAT
FT5a	F	GATTCTTGGATGCCTTACTCC	Glyma.16G044100
	R	GGCATGCTCTAGCATTGCAA
E21)	F	GAAGCCCATCAGAGGCATGTCTTATT	Glyma.10G221500
	R	GAGGCAGAGCAAAGCCTAT
1) Tsubokura et al. (2014)
Expression analysis		Primer sequence (5´ - 3´)
ACT2/7	F	AATTCACGAGACCACCTACAAC	TC204150 (Glyma.06G150100/Glyma.04G215900)
	R	TGAGCCACCACTAAGAACAATG
FT2a	F	GGATTGCCAGTTGCTGCTGT	Glyma.16G150700
	R	GAGTGTGGGAGATTGCCAAT
FT5a	F	GATTCTTGGATGCCTTACTCC	Glyma.16G044100
	R	GGCATGCTCTAGCATTGCAA
E2	F	GTTGCAACCCCACTACAGCCT	Glyma.10G221500
	R	GAGGCAGAGCCAAAGCCTATG
