# Supplementary material for: Characterization and quantitative trait locus mapping of late-flowering from a Thai soybean cultivar introduced into a photoperiod-insensitive genetic background
Source: PLoS One. 2019 Dec 5;14(12):e0226116. doi: 10.1371/journal.pone.0226116 (PMC6894811; doi:10.1371/journal.pone.0226116)
Supplement: S2 Table — (XLSX) [file pone.0226116.s002.xlsx]

## Sheet: S2 table
S2 table. Annotated genes in the intervals of left and right markers for QTLs for days to flowering
QTL		Location	Gene Symbol	Description
qDTF-16-1	FT5a maker	4136378
	Glyma.16G044100	4135885-4137742	FT5a	FLOWERING LOCUS T-like protein FT5a
	Glyma.16G044200	4162525-4164824	FT3a	FLOWERING LOCUS T (FT) FT3a/FTL1
	Glyma.16G044300	4186007-4189436	LOC100805510	PTHR31642:SF40- DUAL TRANSCRIPTION UNIT AND ALTERNATIVE SPLICING PROTEIN GLAUCE
	Glyma.16G044400	4200389-4219290	LOC100808691	K15436- transportin-3 (TRPO3, MTR10),transportin MOS14
	Glyma.16G044500	4224380-4227731	LOC106796341	K03265- peptide chain release factor subunit 1 (ETF1, ERF1),eukaryotic peptide chain release factor subunit 1-3
	Glyma.16G044600	4230476-4238050	LOC100789257	K01895- acetyl-CoA synthetase (ACSS, acs)
	Glyma.16G044700	4242752-4244978	LOC100789790	pentatricopeptide repeat-containing protein At3g26630, chloroplastic
	Glyma.16G044800	4251406-4253186	LOC100818850	WD repeat-containing protein LWD1
	Glyma.16G044900	4259754-4262894	LOC100815649	glyceraldehyde-3-phosphate dehydrogenase A, chloroplastic
	Glyma.16G045000	4272035-4274373	XTH1	endo-xyloglucan transferase
	Glyma.16G045100	4276764-4278580	LOC100779122	xyloglucan endotransglucosylase/hydrolase protein B-like
	Glyma.16G045200	4295497-4296132	LOC100781263	PTHR33450:SF5 - EMB
	Glyma.16G045300	4307544-4308679	LOC100790324	PF05553 - Cotton fibre expressed protein (DUF761)
	Glyma.16G045400	4311045-4312509	-	-
	Glyma.16G045500	4313909-4315249	-	-
	Glyma.16G045600	4317171-4317535	-	-
	Glyma.16G045700	4333771-4337989	LOC100790844	DNA cross-link repair protein SNM1
	Glyma.16G045800	4340643-4342789	LOC100791374	PTHR16007//PTHR16007:SF13- EPIDIDYMAL MEMBRANE PROTEIN E9-RELATED // SUBFAMILY NOT NAMED
	Glyma.16G045900	4343981-4346646	LOC100787141	syntaxin-22
	Glyma.16G046000	4348258-4360521	LOC100791900	ATP-dependent DNA helicase At3g02060, chloroplastic
	Glyma.16G046100	4361546-4361758	-	-
	Glyma.16G046200	4363668-4368542	LOC100790329	potassium transporter 4
	Glyma.16G046300	4383851-4384558	LOC100792421	ethylene-responsive transcription factor LEP
	Glyma.16G046400	4395909-4400837	LOC100794003	nudix hydrolase 12, mitochondrial-like
	Glyma.16G046500	4427265-4428578	LOC100306318	K02978 - small subunit ribosomal protein S27e (RP-S27e, RPS27)
	Glyma.16G046600	4431516-4439181	LOC100792955	calcium-binding mitochondrial carrier protein SCaMC-1
	Glyma.16G046700	4439905-4444017	LOC100793469	B3 domain-containing transcription factor VRN1
	Glyma.16G046800	4445226-4446974	LOC100804614	PF00098 - Zinc knuckle (zf-CCHC)
	Glyma.16G046900	4458888-4463093	LOC100807276	K11755- phosphoribosyl-ATP pyrophosphohydrolase / phosphoribosyl-AMP cyclohydrolase (hisIE)
	Glyma.16G047000	4458982-4459633	-	-
	SNP_4463558	4463558
qDTF-16-2	FT2a maker	31114633
	Glyma.16G150700	31109999-31114963	FT2a	FLOWERING LOCUS T-like protein FT2a
	Glyma.16G150800	31116770-31122254	-	PTHR12542:SF27 - EXOCYST SUBUNIT EXO70 FAMILY PROTEIN D3-RELATED
	Glyma.16G150900	31123710-31137197	LOC100787142	putative deoxyribonuclease TATDN3
	Glyma.16G151000	31148829-31151842	FT2b	FLOWERING LOCUS T-like protein FT2b
	Glyma.16G151100	31157887-31164776	LOC100815482	uncharacterized metal-dependent hydrolase YabD
	Glyma.16G151200	31173115-31175417	LOC100816016	syntaxin-related protein KNOLLE
	Glyma.16G151300	31181365-31186281	SIP1-2	aquaporin SIP1-2
	Glyma.16G151400	31186966-31189736	-	PTHR11782//PTHR11782:SF50 - ADENOSINE/GUANOSINE DIPHOSPHATASE // SUBFAMILY NOT NAMED
	Glyma.16G151500	31198908-31201131	LOC100817074	PF02365 - No apical meristem (NAM) protein (NAM),NAC domain-containing protein
	Glyma.16G151600	31208107-31208520	-	PF04398 - Protein of unknown function, DUF538 (DUF538)
	Glyma.16G151700	31214533-31219627	LOC100818134	exosome complex component RRP42
	Glyma.16G151800	31225865-31230698	LOC100818671	ynein light chain LC6, flagellar outer arm
	Glyma.16G151900	31232074-31238858	LOC100789267	glucan endo-1,3-beta-glucosidase 3
	Glyma.16G152000	31235374-31237966	-	-
	Glyma.16G152100	31264479-31266877	NAC23	NAC domain protein
	Glyma.16G152200	31289941-31293189	PHR28	MYB-CC domain-containing transcription factor PHR28
	Glyma.16G152300	31298383-31301333	LOC100790331	probable pyruvate kinase, cytosolic isozyme
	Glyma.16G152400	31301770-31303592	LOC100790855	E3 ubiquitin-protein ligase SIRP1
	Glyma.16G152500	31305625-31319494	LOC100819202	general negative regulator of transcription subunit 3
	Glyma.16G152600	31324673-31328127	LOC102666963	glucan endo-1,3-beta-glucosidase 8
	Glyma.16G152700	31330128-31332137	LOC100776805	GATA transcription factor 9
	Glyma.16G152800	31347028-31354847	-	PF01535//PF13041//PF14432 - PPR repeat (PPR) // PPR repeat family (PPR_2) // DYW family of nucleic acid deaminases (DYW_deaminase)
	Glyma.16G152900	31358542-31362310	LOC100820627	protein SINE1
	Glyma.16G153000	31363737-31366379	LOC100775728	PTHR11122:SF15 - NDH-DEPENDENT CYCLIC ELECTRON FLOW 5
	Glyma.16G153100	31368331-31370455	LOC100791385	cell division cycle 20.1, cofactor of APC complex
	Glyma.16G153200	31375013-31381634	LOC100819739	T-complex protein 1 subunit theta
	Glyma.16G153300	31387861-31392064	LOC100777342	ADP-glucose phosphorylase
	Glyma.16G153400	31393061-31398041	LOC100777869	glutamate dehydrogenase 1
	Glyma.16G153500	31408142-31409499	LOC100526886	PTHR34132:SF1 - EMB
	Glyma.16G153600	31420465-31421069	LOC100778937	arabinogalactan protein 14
	Glyma.16G153700	31431020-31433072	LOC100779463	PTHR33646:SF2 - F20H23.8 PROTEIN-RELATED
	Glyma.16G153800	31441158-31444423	LOC100499744	PTHR11960:SF18 - 4EHP, ISOFORM B
	Glyma.16G153900	31445530-31449234	LOC100780008	superoxide dismutase [Cu-Zn] 2-like
	Glyma.16G154000	31450077-31455500	LOC100780531	tubulin alpha-3 chain
	Glyma.16G154100	31458458-31459539	LOC100792432	ethylene-responsive transcription factor ERN1
	Glyma.16G154200	31463230-31469750	LOC100306329	SNARE superfamily protein
	Glyma.16G154300	31472047-31475600	LOC100781076	shikimate kinase, chloroplastic-like
	Glyma.16G154400	31477476-31484052	LOC100781621	septin and tuftelin-interacting protein 1 homolog 1
	Glyma.16G154500	31482579-31483619	-	-
	Glyma.16G154600	31484987-31489298	LOC100792965	alpha-(1,4)-fucosyltransferase
	Glyma.16G154700	31491889-31496125	LOC100793479	tyrosine-specific transport protein
	Glyma.16G154800	31501789-31505965	LOC102667386	WPP domain-associated protein
	Glyma.16G154900	31508874-31509401	-	-
	Glyma.16G155000	31513389-31517035	PIP2-10	aquaporin PIP2-10
	Glyma.16G155100	31522889-31524889	PIP2-11	aquaporin PIP2-11
	Glyma.16G155200	31533926-31545061	LOC100794533	protein ENHANCED DISEASE RESISTANCE 2
	Glyma.16G155300	31555462-31561318	LOC100783228	GATA transcription factor 8
	Glyma.16G155400	31566993-31569744	-	PTHR23091:SF208 - ACYL-COA N-ACYLTRANSFERASES SUPERFAMILY PROTEIN
	Glyma.16G155500	31572611-31575650	LOC100306043	Domain of unknown function (DUF588) (DUF588)
	Glyma.16G155600	31579375-31590800	LOC100784829	mRNA decapping complex subunit 2-like
	Glyma.16G155700	31591570-31606167	LOC100783766	glutathione reductase, cytosolic
	Glyma.16G155800	31607630-31614865	LOC100784293	histidinol-phosphate aminotransferase, chloroplastic
	Glyma.16G155900	31610414-31611502	-	-
	Glyma.16G156000	31620672-31621151	LOC100795591	-
	Glyma.16G156100	31629372-31635425	LOC100796118	leucine-rich repeat receptor-like tyrosine-protein kinase PXC3
	SNP_31642505	31642505
qDTF-10	E2 maker	45310798
	Glyma.10G221500	45294735-45316121	E2	protein GIGANTEA
	Glyma.10G221600	45320219-45322143	LOC100306646	small subunit ribosomal protein S18e (RP-S18e, RPS18)
	Glyma.10G221700	45323071-45327485	LOC100776319	UDP-rhamnose/UDP-galactose transporter 6
	Glyma.10G221800	45329260-45331696	LOC100801119	-
	Glyma.10G221900	45339110-45345346	-	-
	Glyma.10G222000	45346296-45349474	-	-
	Glyma.10G222100	45346323-45349130	LOC100802195	-
	Glyma.10G222200	45351101-45356279	LOC100776854	probable serine/threonine-protein kinase At1g54610
	Glyma.10G222300	45358021-45358882	-	Domain of unknown function (DUF3511) (DUF3511)
	Glyma.10G222400	45366010-45367642	LOC100777390	peroxidase 12
	Glyma.10G222500	45373587-45376359	LOC100804126	peroxidase 12
	Glyma.10G222600	45378675-45380536	LOC100802728	phytosulfokine receptor 2
	Glyma.10G222700	45381000-45381544	-	Reverse transcriptase-like (RVT_3)
	Glyma.10G222800	45381577-45387369	LOC100804657	histone-lysine N-methyltransferase ASHH1
	Glyma.10G222900	45393914-45399095	LOC100805189	putative DHHC palmitoyltransferase family protein
	Glyma.10G223000	45400648-45401217	LOC102664122	-
	Glyma.10G223100	45404603-45405334	LOC100305627	PMEI_like superfamily protein
	Glyma.10G223200	45415775-45417826	LOC100777915	ethylene-responsive transcription factor ERF110
	Glyma.10G223300	45430584-45438893	LOC100805732	polypyrimidine tract-binding protein homolog 3
	Glyma.10G223400	45440350-45443915	LOC100806256	60S ribosomal protein L3
	Glyma.10G223500	45444200-45451455	LOC100806786	cellulose synthase A catalytic subunit 2 [UDP-forming]
	Glyma.10G223600	45458315-45458750	-	Prolamin-like (Prolamin_like)
	Glyma.10G223700	45459518-45462243	LOC100808387	-
	Glyma.10G223800	45464900-45468155	LOC100808917	G-box-binding factor 4 : GBF4
	Glyma.10G223900	45473669-45476195	LOC102663162	UPF0496 protein At1g20180
	Glyma.10G224000	45479863-45493565	-	PF00201//PF03033//PF14360 - UDP-glucoronosyl and UDP-glucosyl transferase (UDPGT) // Glycosyltransferase family 28 N-terminal domain (Glyco_transf_28) // PAP2 superfamily C-terminal (PAP2_C)
	Glyma.10G224100	45494198-45496872	LOC100306580	thioredoxin Y1-like protein
	Glyma.10G224200	45498206-45500186	LOC100499922	small subunit ribosomal protein S18e (RP-S18e, RPS18),40S ribosomal protein S18
	Glyma.10G224300	45503642-45505214	LOC100809999	abscisic stress-ripening protein 5
	Glyma.10G224400	45509340-45510452	LOC100779509	SF169 - ALPHA-CRYSTALLIN DOMAIN OF HEAT SHOCK PROTEIN-CONTAINING PROTEIN
	Glyma.10G224500	45514702-45516815	LOC100780049	Protein of unknown function (DUF793) (DUF793)
	Glyma.10G224600	45526661-45531424	-	-
	Glyma.10G224700	45534516-45534867	-	-
	Glyma.10G224800	45537703-45537876	-	-
	Glyma.10G224900	45540859-45544972	LOC100810531	tubby-like F-box protein 8-like
	Glyma.10G225000	45549152-45550892	-	-
	Glyma.10G225100	45561745-45564354	-	SF9 - TRIHELIX TRANSCRIPTION FACTOR GT-2
	Glyma.10G225200	45579021-45582548	LOC100811604	trihelix transcription factor GT-2
	Glyma.10G225300	45598119-45603561	LOC100812134	SF11 - F16F4.11 PROTEIN
	Glyma.10G225400	45605390-45609815	LOC100812684	fructose-1,6-bisphosphatase, cytosolic-like
	Glyma.10G225500	45612670-45623310	LOC100813222	ubiquitin carboxyl-terminal hydrolase MINDY-3
	Glyma.10G225600	45616985-45617457	-	-
	Glyma.10G225700	45624809-45626702	LOC100814115	protein WHAT'S THIS FACTOR 1 homolog
	Glyma.10G225800	45629065-45639027	LOC100814640	eukaryotic translation initiation factor 5B
	Glyma.10G225900	45640990-45641657	-	-
	Glyma.10G226000	45653088-45657459	LOC102664725	transcription factor VIP1
	Glyma.10G226100	45658317-45660220	-	Histidine decarboxylase / L-histidine carboxy-lyase
	Glyma.10G226200	45666030-45668827	LOC100781665	histidine decarboxylase (hdc, HDC), serine decarboxylase 1
	Glyma.10G226300	45674356-45684646	LOC100782737	serine/threonine-protein kinase STY46
	Glyma.10G226400	45682181-45682976	-	SF19 - ATP-DEPENDENT CLP PROTEASE PROTEOLYTIC SUBUNIT 1
	Glyma.10G226500	45706001-45707052	-	-
	Glyma.10G226600	45710673-45716672	LOC100815695	RNA-binding protein 2
	Glyma.10G226700	45718946-45725503	LOC100816230	RNA-binding protein 2
	Glyma.10G226800	45729028-45730338	-	-
	Glyma.10G226900	45733893-45742369	LOC100783270	PH, RCC1 and FYVE domains-containing protein 1
	Glyma.10G227000	45753863-45755920	LOC100783805	L-type lectin-domain containing receptor kinase S.6
	Glyma.10G227100	45757751-45761394	LOC102666082	-
	Glyma.10G227200	45763053-45767249	LOC100817132	-
	Glyma.10G227300	45777447-45785455	LOC100784336	ABC transporter C family member 10
	Glyma.10G227400	45788249-45796345	LOC100817665	ABC transporter C family member 10
	Glyma.10G227500	45799329-45803586	-	Non-specific serine/threonine protein kinase / Threonine-specific protein kinase
	Glyma.10G227600	45804245-45808712	LOC100784867	histidine decarboxylase (hdc, HDC)
	Glyma.10G227700	45817689-45819155	LOC100818728	hevamine-A
	Glyma.10G227800	45821419-45826466	LOC100818193	plastidial pyruvate kinase 2
	Glyma.10G227900	45828656-45838014	LOC100785399	timeless (TIMELESS)
	Glyma.10G228000	45840732-45843813	LOC100785934	receptor-like protein EIX2
	Glyma.10G228100	45854630-45857975	LOC102667809	receptor-like protein EIX2
	Glyma.10G228200	45862564-45865194	LOC100786447	receptor-like protein EIX2
	Glyma.10G228300	45873599-45874166	LOC100819799	-
	Glyma.10G228400	45874708-45875674	-	-
	Glyma.10G228500	45876950-45878506	-	Protein kinase domain (Pkinase) // RING-type zinc-finger (zf-RING_UBOX)
	Glyma.10G228600	45880533-45883776	LOC100788059	receptor-like protein EIX2
	Glyma.10G228700	45886382-45892416	LOC100788591	WD repeat-containing protein 91 homolog
	Glyma.10G228800	45893094-45895914	LOC102665288	receptor-like protein EIX2
	Glyma.10G228900	45897641-45904061	LOC100775424	G-type lectin S-receptor-like serine/threonine-protein kinase At5g24080
	Glyma.10G229000	45906187-45911386	LOC100775964	CAAX AMINO TERMINAL PROTEASE FAMILY PROTEIN
	Glyma.10G229100	45911687-45912744	-	-
	Glyma.10G229200	45914342-45915472	LOC100776507	probable membrane-associated kinase regulator 6-like
	Glyma.10G229300	45923278-45927038	LOC100789128	S-type anion channel SLAH2
	Glyma.10G229400	45951812-45959275	-	SF98 - AAA ATPASE // SUBFAMILY NOT NAMED
	Glyma.10G229500	45961076-45964619	LOC100789652	F-box domain-containing protein
	Glyma.10G229600	45968793-45973482	LOC100790190	reticulon-like protein B1
	Glyma.10G229700	45984999-45986740	LOC102669208	probable membrane-associated kinase regulator 5
	Glyma.10G229800	45996215-45998100	-	SF290 - ABC TRANSPORTER G FAMILY MEMBER 4-RELATED
	Glyma.10G229900	46001071-46006711	LOC100777032	SPX domain-containing membrane protein At4g22990
	Glyma.10G230000	46013366-46017442	LOC100777554	protein SGT1 homolog B-like
	Glyma.10G230100	46018669-46021536	LOC100791770	pentatricopeptide repeat-containing protein At5g52850, chloroplastic
	Glyma.10G230200	46024155-46026091	WRKY2	WRKY transcription factor 2
	Glyma.10G230300	46036884-46037891	-	1.5.1.25 - Thiomorpholine-carboxylate dehydrogenase / Ketimine reductase
	Glyma.10G230400	46039692-46040845	LOC100792820	Domain of unknown function (DUF4228) (DUF4228)
	Glyma.10G230500	46044438-46045534	LOC100793345	heavy metal-associated isoprenylated plant protein 39
	Glyma.10G230600	46047209-46048615	LOC100306170	heavy-metal-associated domain-containing protein
	Glyma.10G230700	46060022-46065739	LOC100794389	protein REVEILLE 6
	Glyma.10G230800	46065779-46068770	LOC102659389	-
	Glyma.10G230900	46072235-46075548	LOC100794916	probable polygalacturonase
	Glyma.10G231000	46077416-46080227	LOC100779166	probable polygalacturonase
	Glyma.10G231100	46085150-46088062	LOC100795453	probable polygalacturonase
	Glyma.10G231200	46093079-46095496	BCH3	beta-carotene hydroxylase BCH3
	Glyma.10G231300	46101504-46102415	LOC100306497	-
	Glyma.10G231400	46106023-46108113	LOC100796498	deSI-like protein At4g17486
	Glyma.10G231500	46111104-46113584	LOC100797031	probable receptor-like protein kinase At5g24010
	Glyma.10G231600	46121774-46127235	LOC112998154	ferric reduction oxidase 4-like
	Glyma.10G231700	46133598-46138435	LOC100779692	ferric reduction oxidase 2
	Glyma.10G231800	46138896-46139641	-	SF109 - MATE EFFLUX FAMILY PROTEIN
	Glyma.10G231900	46142748-46144819	LOC100780230	-
	Glyma.10G232000	46154299-46156888	LOC100797571	scarecrow-like protein 8
	Glyma.10G232100	46167448-46168037	-	-
	Glyma.10G232200	46170280-46174862	LOC100780766	protein DETOXIFICATION 35
	Glyma.10G232300	46180120-46186843	LOC100798100	methyltransferase-like protein 1
	Glyma.10G232400	46187567-46191636	LOC100781301	SF3 - SEC-INDEPENDENT PROTEIN TRANSLOCASE PROTEIN TATB, CHLOROPLASTIC
	Glyma.10G232500	46200481-46204422	LOC100798631	-
	Glyma.10G232600	46208026-46215772	LOC100781849	silicon efflux transporter LSI2
	Glyma.10G232700	46217284-46220027	LOC100782389	U3 small nucleolar ribonucleoprotein protein IMP3
	Glyma.10G232800	46221921-46229878	LOC100782929	mitogen-activated protein kinase kinase kinase YODA
	Glyma.10G232900	46231714-46235089	-	SF15 - NEDD8-SPECIFIC PROTEASE 1
	Glyma.10G233000	46233655-46234189	-	SF15 - NEDD8-SPECIFIC PROTEASE 1
	Glyma.10G233100	46237132-46242683	LOC100783465	WW domain-containing oxidoreductase-like
	Glyma.10G233200	46244187-46249491	LOC100784001	short-chain dehydrogenase TIC 32, chloroplastic
	Glyma.10G233300	46253499-46255020	LOC100784533	-
	Glyma.10G233400	46256167-46262449	LOC100799153	SF1 - C2H2-LIKE ZINC FINGER PROTEIN
	Glyma.10G233500	46266298-46273740	LOC100799675	U-box domain-containing protein 32
	Glyma.10G233600	46281387-46285171	LOC100800208	uncharacterized protein At3g49055-like
	Glyma.10G233700	46285252-46289700	LOC100800742	SF152 - CGI-141-RELATED/LIPASE CONTAINING PROTEIN // SUBFAMILY NOT NAMED
	Glyma.10G233800	46291715-46292565	LOC102662566	SF332 - HISTONE-LYSINE N-METHYLTRANSFERASE SUVR3
	Glyma.10G233900	46295074-46296709	LOC100785591	60S ribosomal protein L36-3
	Glyma.10G234000	46296828-46302529	LOC100801281	-
	Glyma.10G234100	46304593-46310226	LOC100786118	protein NLP6
	Glyma.10G234200	46331672-46335217	LOC100786631	signal peptide peptidase-like 3-like
	Glyma.10G234300	46335347-46337197	-	-
	Glyma.10G234400	46346980-46355826	LOC100802358	pectin acetylesterase 9
	Glyma.10G234500	46357820-46377913	LOC100787184	tripeptidyl-peptidase 2
	Glyma.10G234600	46383827-46387200	LOC100802882	cytokinin hydroxylase
	Glyma.10G234700	46404476-46406539	LOC100803409	cytokinin hydroxylase
	Glyma.10G234800	46416494-46424985	LOC100803947	DNA-directed RNA polymerase III subunit RPC3
	Glyma.10G234900	46430298-46432856	-	Reverse transcriptase-like (RVT_3)
	Glyma.10G235000	46440992-46442617	LOC100787709	SF2 - PAR1 PROTEIN
	Glyma.10G235100	46452974-46455556	LOC100788253	tubulin beta-1 chain
	Glyma.10G235200	46460632-46465595	LOC102664068	proteoglycan 4
	Glyma.10G235300	46468498-46473391	-	proteoglySF64 - CCHC-TYPE ZINC KNUCKLE PROTEINcan 4
	Glyma.10G235400	46472588-46473158	-	-
	Glyma.10G235500	46474976-46477770	-	SF30 - ACTIN-DEPOLYMERIZING FACTOR 10-RELATED
	Glyma.10G235600	46486132-46486957	-	Legume lectin domain (Lectin_legB)
	Glyma.10G235700	46491380-46492436	LOC100789139	heavy metal-associated isoprenylated plant protein 39
	Glyma.10G235800	46493378-46494104	-	-
	Glyma.10G235900	46494305-46498333	LOC100805547	pentatricopeptide repeat-containing protein At3g60050
	Glyma.10G236000	46499079-46501955	LOC100806075	low-temperature-induced 65 kDa protein
	Glyma.10G236100	46503152-46510614	LOC100806603	MAR-binding filament-like protein 1-1
	Glyma.10G236200	46526782-46530177	LOC100527259	SF17 - CYTOCHROME B561-RELATED // SUBFAMILY NOT NAMED
	Glyma.10G236300	46538040-46540831	LOC100305501	remorin family protein
	Glyma.10G236400	46541417-46544051	LOC100807142	transcription factor MYB41
	Glyma.10G236500	46546404-46549723	LOC100807669	SF97 - SNARE-LIKE SUPERFAMILY PROTEIN
	Glyma.10G236600	46549220-46552230	LOC100790724	transcription factor LAF1-like
	Glyma.10G236700	46557062-46557706	-	PRE-MRNA CLEAVAGE FACTOR IM, 25KD SUBUNIT
	Glyma.10G236800	46559759-46563487	-	SF34 - DNA MISMATCH REPAIR PROTEIN MSH3
	Glyma.10G236900	46571852-46575791	LOC100791249	F-box/LRR-repeat protein At3g48880
	Glyma.10G237000	46580785-46583922	LOC100791779	membrane steroid-binding protein 1
	Glyma.10G237100	46586624-46587350	-	-
	Glyma.10G237200	46592131-46592616	-	-
	Glyma.10G237300	46593154-46594226	LOC102666403	-
	Glyma.10G237400	46598519-46600609	LOC100526865	putative protein phosphatase inhibitor 2
	Glyma.10G237500	46600721-46601950	LOC100792301	3-hexulose-6-phosphate isomerase
	Glyma.10G237600	46607534-46609838	LOC100792832	-
	Glyma.10G237700	46614756-46616145	-	SF6 - PROTEIN Y87G2A.13
	Glyma.10G237800	46621869-46623290	HSF-19	heat stress transcription factor 19
	Glyma.10G237900	46627410-46631638	LOC100808726	leucine-rich repeat receptor protein kinase EMS1
	Glyma.10G238000	46649889-46654561	LOC100793886	E3 ubiquitin-protein ligase XBAT33
	Glyma.10G238100	46667755-46674270	LOC100794400	homeobox-leucine zipper protein ANTHOCYANINLESS 2
	SNP_46678320	46678320
Orthologs for Arabidopsis flowering genes (Watanabe et al., 2012; Breeding Science, 61 : 531–543, Zhang et al., 2017; Science China Life Sciences, 60 : 1416–1427) are marked by light blue.
-; uncharacterized
