# Supplementary material for: Characterization and quantitative trait locus mapping of late-flowering from a Thai soybean cultivar introduced into a photoperiod-insensitive genetic background
Source: PLoS One. 2019 Dec 5;14(12):e0226116. doi: 10.1371/journal.pone.0226116 (PMC6894811; doi:10.1371/journal.pone.0226116)
Supplement: S3 Table — (XLSX) [file pone.0226116.s003.xlsx]

## Sheet: S3 table
S3 table. DNA polymorphisms in the genomic region of FT2a between AGS292 and K3
		Genomic position1)	Williams82	AGS292	K3
1	Promoter	-1949 ~ -1945	TTTTT	TTTT	-
2		-1905	C	A	C
3		-1770	T	T	A
4		-693	T	T	-
5		-448	G	G	A
6		-444 ^ -443	A/G	A/G	A/TAAGGAGGAGCAATGAAAGA/G
7		-340	G	G	-
8		-257	T	C	T
9	5' UTR	-45 ~ -36	AAAGCATAAG	-	AAAGCATAAG
10	Intron 1	294	T	G	T
11		315	T	C	T
12		398	A	C	A
13		403	A	T	A
14		475	T	T	C
15		710	T	T	C
16		942^943	A/G	A/G	A/TATA/G
17		979	T	T	A
18		988	T	C	T
19	Intron 3	1295	A	A	G
20		1461	T	T	C
21		1479~1482	ATGC	ATGC	-
22		1561	C	C	G
23		1734	G	G	A
24		1787^1788	A/G	A/G	A/A/G
25		2008	T	T	A
26		2812~2813	TT	TT	-
27		3188	T	T	A
28		3196	G	G	C
29		3610	C	C	T
30		3721^3722	T/A	T/A	T/T/A
31		3767	C	C	A
32		3783~3796	AAAGAAAAA	-	AAAGAAAAA
33		4016	T	A	T
34		4203	T	T	C
35		4210	G	G	T
36		4215	T	T	G
37		4241	C	T	C
38		4269	T	T	C
39		4354	G	G	A
40	Exon 4	4579	G	G	A
41	3’ UTR	4876	G	G	T
1) Genomic position from the adenin of start codon
Nucleotides underlined are those inserted.
